# Supplementary material for: The effects of radiofrequency electromagnetic fields exposure on tinnitus, migraine and non-specific symptoms in the general and working population: A protocol for a systematic review on human observational studies
Source: Environ Int. 2021 Dec;157:106852. doi: 10.1016/j.envint.2021.106852 (PMC8484767; doi:10.1016/j.envint.2021.106852)
Supplement: Supplementary data 2 [file mmc2.xlsx]

## Sheet: Setup
[ALL]					WHO - EM - SR 7
		INSTRUCTIONS			- Avoid typos (run spell check in columns with free regular text) - Do not use unnecessary abbreviations; standard abbreviations have to be spelled out in the sheet for Abbreviations. - Avoid semicolons or any other punctuation (e.g. dots) at the end of cell contents - When pasting content from a PDF remove carriage returns to avoid the expansion of row heights. - Don't use words which do not add…		Codes
				NA; -999	Not available; unknown in numeric fields
Sheet	Field Id	Field code	Field name	Values	Comment (CAN BE MODIFIED)	Ref
1_IncExc	1	Author	Author		Name of the folder as it is; only last level folder (not the whole path)
1_IncExc	2	Year	Year		Copy and paste the description of the comparator(s). If several comparators, code as C1, C2...
1_IncExc	3	Decision	Decision
1_IncExc	4	StudyType_	Study type	Cohort	Only (a) cohort studies.
				Case-control
				Panel
				Other	Will be excluded (e.g. non-longitudinal design; Interrupted Time Series).
				Unclear
1_IncExc	5	Exposure_	Exposure	Quantified	Physical exposure or EMF has to be mentioned.
				Not quantified	Will be excluded.
				Not mentioned	Will be excluded.
				Unclear
1_IncExc	6	ExpDuration_	Duration of exposure	1 week or more
				Less than one week	Will be excluded.
				Unclear
1_IncExc	7	Approach_	Approach	Non experimental
				Other	Experimental: will be excluded
				Unclear
1_IncExc	8	Outcomes_	Outcomes	Symptoms or perceptions
				Other	Will be excluded.
				Unclear
1_IncExc	9	IncConf_	Confounding	[Yes]	Is confounding included considered in the analyses?
				[No]
				Unclear
2a_Study	9	Author	Author
2a_Study	10	Year	Year
2a_Study	11	StudyType2_	Study type	Cohort
				Panel
				Case-control
				[Other]
2a_Study	12	StudyType_other	Other study type
2a_Study	13	Study0	Study start
2a_Study	14	Study1	Study end
2a_Study	15	Follow-up	Follow-up
2a_Study	16	Country_	Country
2a_Study	17	Context_	Context	General population
				Workers
				Primary Health Care
				[Unclear]
				[Other]
2a_Study	18	SubjCont	Subjects contacted		Contacted for participation
2a_Study	19	SubInc	Subjects included		at Baseline (for cohort studies only)
2a_Study	20	SubFUP	Subjects at follow-up		at follow-up (for cohor studies only)
2a_Study	21	SubCase	No cases		2 Numbers: Number of cases contacted/participated (for case-control studies only)
2a_Study	22	SubControl	No controls		2 Numbers: Number of controls contacted/participated (for case-control studies only)
2a_Study	23	Recruitment_	Recruitment strategy	Random
				Purposive
				Other
				Unclear
2a_Study	24	Population_	Population	Any
				Elderly
				Adults
				Young adults
				Young
				Adolescents
				Children
				New-born
				[Unclear]
				[Other]
2a_Study	25	Population_other	Other population	Any
2a_Study	26	MeanAge	Mean age
2a_Study	27	SubjType_	Subjects type	General population
				EHS only
				Both
				Occupation
				Other
				[Unclear]
2a_Study	28	Gender_	Gender	Any
				Female
				Male
				[Unclear]
2a_Study	29	FemRatio	Female Ratio
2a_Study	30	AllConf	Confounders		List all confounders.
2a_Study	31	Exposure_Type_	Exposure type	Near	e.g. mobile phones, cordless (DECT) phones
				Far
				Occupational	SPLIT IN 2; Inlcude category "MIXED" (several exposures)
				Mixed	Several exposures co-exists
				Other
				[Unclear]
2a_Study	32	Exposure_Subtype_	Exposure sub-type	Mobile phone	e.g. radio/TV masts, mobile phone/DECT base stations, WLAN/WIFI access points.
				Cordless phone
				Wi-Fi
				total far field
				basestation
				broadcast
				Occupational
				[Other]
				[Unclear]
2a_Study	33	Use_dose_	Usage and dose	No	For near field exposure, does the paper applies any analytical strategy to differentiate between usage and EMF dose
				considering output power (e.g. GSM vs. UMTS)
				using negative exposure control variables
				extensive confounding adjustment
				mediation analysis
				[Other]
2a_Study	34	ExpMeasure_	Exposure measure	SAR values
				modelled electric field (or power density)
				Job Exposure Matrix (JEM)
				spot measurements
				personal measurement
				geocode distance
				[Other]
2a_Study	35	Favours_EMF_	Favours EMF effects	in favour of an EMF effect	In case the study aimed to differentiate between usage and EMF dose effects, what was the conclusion
				in favour of a usage effect
				N/A or unclear
2b_Arms	36	Author_b	Author
2b_Arms	37	Year_b	Year
2b_Arms	38	ArmName	Arm name
2b_Arms	39	ArmType_	Arm type	Exposed
				Control
2b_Arms	40	Subjects	Number of subjects
2b_Arms	41	Source	Exposure source
2b_Arms	42	Frequency	Frequency
2b_Arms	43	Modulation	Modulation
2b_Arms	44	Circle	Duty circle
2b_Arms	45	Pattern	Time pattern
2b_Arms	46	ExpVal	Exposure value
2b_Arms	47	ExpUnit	Exposure unit
2b_Arms	48	Body	Body exposed
2b_Arms	49	Distance	Distance to source
2b_Arms	50	CoExp	Co-exposures
2c_ROB	51	Author_c	Author
2c_ROB	52	Year_c	Year
2c_ROB	53	PECO	PECO
2c_ROB	54	ROB_Sel_	Selection	++
				+
				NR
				-
				--
2c_ROB	55	ROB_Conf_	Confounding
2c_ROB	56	ROB_Attr_	Attrition
2c_ROB	57	ROB_ExpChar_	Exposure characterisation
2c_ROB	58	ROB_OutAss_	Outcome assessment
2c_ROB	59	ROB_OutRep_	Outcomes reported
2c_ROB	60	ROB_Stats_	Statistics
2c_ROB	61	ROB_Rev_	Reverse causality
2c_ROB	62	ROB_Fund_	Funding	Exclusively public funded
				Mixed funding (firewalls, not-for profit foundation etc.)
				Direct industry funding involved
				Exclusive direct industry funding
				Internal, intramural funds
				Not reported
2c_ROB	63	ROB_ExpMiss_	Exposuse missclassifiction		In case of exposure bias: differential, non-differential, other
2c_ROB	64	ROB_Miscelanea	Other
2c_ROB	65	ROB_Dir_	Direction	False positive	In case of any probable or definitive bias evluatione
				False negative
				No effect
				Uncertain
3_Outcomes	66	Author_d	Author
3_Outcomes	67	Year_d	Year
3_Outcomes	68	OutLabel_	Outcome label	Headache
				Tinnitus
				Sleep problems
				Composite
				[Other]
3_Outcomes	69	OutLabel_Other	Other
3_Outcomes	70	OutDesc	Outcome description
3_Outcomes	71	OutType_	Outcome type	Symptom
				Perception
				[Unclear]
3_Outcomes	72	Mea_type_	Measure type	Dichotomous
				Categorical
				Continuous
3_Outcomes	73	AnalType_	Type analysis	case-control
				difference score
				Cohort analysis
				Cumulative exposure
				Other
3_Outcomes	74	Mea_unit	Measure unit		Only if not categorical
3_Outcomes	75	Mea_tool	Measure tool
3_Outcomes	76	Effect	Effect		Any measure which estimates a quantitative relation between exposure and outcome.
3_Outcomes	77	Effect_type	Effect type		E.g. OR, RR, MD, SMD…
3_Outcomes	78	Effect_95L	95% L
3_Outcomes	79	Effect_95U	95% U
3_Outcomes	80	G1_sub	Group 1 subjects
3_Outcomes	81	G1_event	Group 1 with event		Only if categorical.
3_Outcomes	82	G1_value	Group 1 value		Only if not categorical
3_Outcomes	83	G2_sub	Group 2 subjects
3_Outcomes	84	G2_event	Group 2 with event		Only if categorical.
3_Outcomes	85	G2_value	Group 2 value		Only if not categorical
3_Outcomes	86	G3_sub	Group 3 subjects
3_Outcomes	87	G3_event	Group 3 with event		Only if categorical.
3_Outcomes	88	G3_value	Group 3 value		Only if not categorical
3_Outcomes	89	Sens_anal_	Sensitivity analysis	No
				Yes
				Unclear
3_Outcomes	90	Adj_conf_	Adjustment confounding	No needed
				No
				Yes
				Unclear
3_Outcomes	91	Adj_multi_	Adjustment multitesting	No needed
				No
				Yes
				Unclear
END	89	END	END	END	END
		Type of statements
		1 Key message
		2 Important
		3 Explanation
		4 Interesting
		5 Doubtful
		6 Table
		8 Chart
		9 Figure
					Validation
					OFFSET(Setup!$E$1, MATCH(I$4,Setup!$C:$C,0)-1,0, MATCH(TRUE,INDEX((OFFSET(Setup!$C$1,MATCH(I$4,Setup!$C:$C,0),0,1000)<>0),0),0) )
					OFFSET( Start: Setup!$E$1, Row decalage: MATCH(I$4,Setup!$C:$C,0)-1, Column decalage: 0, Height - identifies row of next variable: MATCH(TRUE [TRUE that <>0], INDEX(( OFFSET( Start: Setup!$C$1, Row decalage: MATCH(I$4,Setup!$C:$C,0), Column decalage: 0, Height: 1000, Width) <>0),0), for match: 0) )

## Sheet: 1_IncExc
1	Done:	0	WHO - EM - SR 7
5
1_IncExc	IDN	Clerk	Author	Year	Decision	Study type	Exposure	Duration of exposure	Approach	Outcomes	Confounding	Comments	·
XLS	IDN	Clerk	Author	Year	Decision	StudyType_	Exposure_	ExpDuration_	Approach_	Outcomes_	IncConf_	Comments	·
1	1	XBC	John	2013	Include	Panel	Quantified	1 week or more	Non experimental	Symptoms or perceptions	[Yes]
2
3
4
5
6
7
8
9
10
11
12
13
14
15
16
17
18
19
20
21
22
23
24
25
26
27
28
29
30
31
32
33
34
35
36
37
38
39
40
41
42
43
44
45
46
47
48
49
50
51
52
53
54
55
56
57
58
59
60
61
62
63
64
65
66
67
68
69
70
71
72
73
74
75
76
77
78
79
80
81
82
83
84
85
86
87
88
89
90
91
92
93
94
95
96
97
98
99
100

## Sheet: 2a_Study
9	Done:	0	WHO - EM - SR 7
5
2a_Study	IDN	Clerk	·	Year	Study type	Other study type	Study start	Study end	Follow-up	Country	Context	Subjects contacted	Subjects included	Subjects at follow-up	No cases	No controls	Recruitment strategy	Population	Other population	Mean age	Subjects type	Gender	Female Ratio	Confounders	Exposure type	Exposure sub-type	Usage and dose	Exposure measure	Comments	·
XLS	IDN	Clerk	·	Year	StudyType2_	StudyType_other	Study0	Study1	Follow-up	Country_	Context_	SubjCont	SubInc	SubFUP	SubCase	SubControl	Recruitment_	Population_	Population_other	MeanAge	SubjType_	Gender_	FemRatio	AllConf	Exposure_Type_	Exposure_Subtype_	Use_dose_	ExpMeasure_	Comments	·
1																		Adults
2
3
4
5
6
7
8
9
10
11
12
13
14
15
16
17
18
19
20
21
22
23
24
25
26
27
28
29
30
31
32
33
34
35
36
37
38
39
40
41
42
43
44
45
46
47
48
49
50
51
52
53
54
55
56
57
58
59
60
61
62
63
64
65
66
67
68
69
70
71
72
73
74
75
76
77
78
79
80
81
82
83
84
85
86
87
88
89
90
91
92
93
94
95
96
97
98
99
100

## Sheet: 2b_Arms
36	Done:	0	WHO - EM - SR 7
5
2b_Arms	IDN	Clerk	Author	Year	Arm name	Arm type	Number of subjects	Exposure source	Frequency	Modulation	Duty circle	Time pattern	Exposure value	Exposure unit	Body exposed	Distance to source	Co-exposures	Comments	·
XLS	IDN	Clerk	Author_b	Year_b	ArmName	ArmType_	Subjects	Source	Frequency	Modulation	Circle	Pattern	ExpVal	ExpUnit	Body	Distance	CoExp	Comments	·
1	1		John	2013	HM	Exposed	22	Short-term GSM cellular phone base station				Low-High-Low-Medium-Low	Median power flux densities - low: 5.2; medium: 153.6; high: 2,126.8	μW/m2	participants sat on a comfortable wooden chair	6 m	Site examined for extremely low frequency (ELF) and RF-EMFs (including TV and public radio signals)	5 x 50 min sessions.
2	1		John	2013	MH	Exposed	26	See above.				Low-Medium-Low-High-Low	See above.	See above.	See above.	6 m	See above.	See above.
3	1		John	2013	LL	Exposed	9	See above.				Low-Low-Low-Low-High	See above.	See above.	See above.	6 m	See above.	See above.
4	2		#N/A	#N/A	RF exposure	Exposed		Test GSM mobile phone					902.4 MHz in pulses of 217 Hz, duty factor of 1/8, peak power at 23 dBm (~0.2 W); spatial peak SAR1 g (averaged over 1 g) was 1.0 W/kg and SAR10 g was 0.8 W/kg		Head			1 pair of trials: 1 Exp & 1 Sham | Max 4 paris/subject | Exp first x 2 | Random order of pairs
5	2		#N/A	#N/A	Sham exposure	Control							-	-	See above.
6	3		#N/A	#N/A	Sensitivity	Exposed	55								Seated	4.95 m
7	3		#N/A	#N/A	Control	Exposed	144								See above.	See above.
8
9	1		John	2013	General-1	Exposed							1
10	1		John	2013	General-2	Exposed							10
11	1		John	2013	General-3	Control							0
12	1		John	2013	IEI-2	Exposed							1
13					IEI-1	Exposed							10
14					IEI-3	Control							0
15
16
17
18
19
20
21
22
23
24
25
26
27
28
29
30
31
32
33
34
35
36
37
38
39
40
41
42
43
44
45
46
47
48
49
50
51
52
53
54
55
56
57
58
59
60
61
62
63
64
65
66
67
68
69
70
71
72
73
74
75
76
77
78
79
80
81
82
83
84
85
86
87
88
89
90
91
92
93
94
95
96
97
98
99
100

## Sheet: 2c_ROB
51	Done:	0	WHO - EM - SR 7
5
2c_ROB	IDN	Clerk	Author	Year	PECO	Selection	Confounding	Attrition	Exposure characterisation	Outcome assessment	Outcomes reported	Statistics	Reverse causality	Funding	Exposuse missclassifiction	Other	Direction	Comments	·
XLS	IDN	Clerk	Author_c	Year_c	PECO	ROB_Sel_	ROB_Conf_	ROB_Attr_	ROB_ExpChar_	ROB_OutAss_	ROB_OutRep_	ROB_Stats_	ROB_Rev_	ROB_Fund_	ROB_ExpMiss_	ROB_Miscelanea	ROB_Dir_	Comments	·
1
2
3
4
5
6
7
8
9
10
11
12
13
14
15
16
17
18
19
20
21
22
23
24
25
26
27
28
29
30
31
32
33
34
35
36
37
38
39
40
41
42
43
44
45
46
47
48
49
50
51
52
53
54
55
56
57
58
59
60
61
62
63
64
65
66
67
68
69
70
71
72
73
74
75
76
77
78
79
80
81
82
83
84
85
86
87
88
89
90
91
92
93
94
95
96
97
98
99
100

## Sheet: 3_Outcomes
66	Done:	0	WHO - EM - SR 7
5
3_Outcomes	IDN	Clerk	Author	Year	Outcome label	Other	Outcome description	Outcome type	Measure type	Type analysis	Measure unit	Measure tool	Effect	Effect type	95% L	95% U	Group 1 subjects	Group 1 with event	Group 1 value	Group 2 subjects	Group 2 with event	Group 2 value	Group 3 subjects	Group 3 with event	Group 3 value	Sensitivity analysis	Adjustment confounding	Adjustment multitesting	Comments
XLS	IDN	Clerk	Author_d	Year_d	OutLabel_	OutLabel_Other	OutDesc	OutType_	Mea_type_	AnalType_	Mea_unit	Mea_tool	Effect	Effect_type	Effect_95L	Effect_95U	G1_sub	G1_event	G1_value	G2_sub	G2_event	G2_value	G3_sub	G3_event	G3_value	Sens_anal_	Adj_conf_	Adj_multi_	Comments
1	1		John	2013	[Other]			Perception	Continuous	Perception
2	1		John	2013
3	1		John	2013
4	1		John	2013
5	1		John	2013
6	1		John	2013
7
8
9
10
11
12
13
14
15
16
17
18
19
20
21
22
23
24
25
26
27
28
29
30
31
32
33
34
35
36
37
38
39
40
41
42
43
44
45
46
47
48
49
50
51
52
53
54
55
56
57
58
59
60
61
62
63
64
65
66
67
68
69
70
71
72
73
74
75
76
77
78
79
80
81
82
83
84
85
86
87
88
89
90
91
92
93
94
95
96
97
98
99
100

## Sheet: Abbreviations
	By alphabetical order of the abbreviation.
	Abbreviation	Spelled out

## Sheet: Simbols to paste
	μ

## Sheet: Geography
	NameLong	NameShort	CodeISO	CodeUN
	Åland Islands	Åland Islands	AX	ALA
	Albania	Albania	AL	ALB
	Algeria	Algeria	DZ	DZA
	American Samoa	American Samoa	AS	ASM
	Andorra	Andorra	AD	AND
	Angola	Angola	AO	AGO
	Anguilla	Anguilla	AI	AIA
	Antarctica	Antarctica	AQ	#N/A
	Antigua and Barbuda	Antigua and Barbuda	AG	ATG
	Argentina	Argentina	AR	ARG
	Armenia	Armenia	AM	ARM
	Aruba	Aruba	AW	ABW
	Australia	Australia	AU	AUS
	Austria	Austria	AT	AUT
	Azerbaijan	Azerbaijan	AZ	AZE
	Bahamas	Bahamas	BS	BHS
	Bahrain	Bahrain	BH	BHR
	Bangladesh	Bangladesh	BD	BGD
	Barbados	Barbados	BB	BRB
	Belarus	Belarus	BY	BLR
	Belgium	Belgium	BE	BEL
	Belize	Belize	BZ	BLZ
	Benin	Benin	BJ	BEN
	Bermuda	Bermuda	BM	BMU
	Bhutan	Bhutan	BT	BTN
	Bolivia, Plurinational State of	Bolivia	BO	#N/A
	Bosnia and Herzegovina	Bosnia and Herzegovina	BA	BOL
	Botswana	Botswana	BW	BWA
	Bouvet Island	Bouvet Island	BV	#N/A
	Brazil	Brazil	BR	BRA
	British Indian Ocean Territory	British Indian Ocean Territory	IO	#N/A
	Brunei Darussalam	Brunei Darussalam	BN	BRN
	Bulgaria	Bulgaria	BG	BGR
	Burkina Faso	Burkina Faso	BF	BFA
	Burundi	Burundi	BI	BDI
	Cambodia	Cambodia	KH	KHM
	Cameroon	Cameroon	CM	CMR
	Canada	Canada	CA	CAN
	Cape Verde	Cape Verde	CV	CPV
	Cayman Islands	Cayman Islands	KY	CYM
	Central African Republic	Central African Republic	CF	CAF
	Chad	Chad	TD	TCD
	Chile	Chile	CL	CHL
	China	China	CN	CHN
	Christmas Island	Christmas Island	CX	#N/A
	Cocos (Keeling) Islands	Cocos Keeling Islands	CC	#N/A
	Colombia	Colombia	CO	COL
	Comoros	Comoros	KM	COM
	Congo	Congo	CG	COG
	Congo, The Democratic Republic of The	Congo	CD	#N/A
	Cook Islands	Cook Islands DR	CK	COD
	Costa Rica	Costa Rica	CR	CRI
	Côte d'Ivoire	Côte d'Ivoire	CI	CIV
	Croatia	Croatia	HR	HRV
	Cuba	Cuba	CU	CUB
	Cyprus	Cyprus	CY	CYP
	Czech Republic	Czech Republic	CZ	CZE
	Denmark	Denmark	DK	DNK
	Djibouti	Djibouti	DJ	DJI
	Dominica	Dominica	DM	DMA
	Dominican Republic	Dominican Republic	DO	DOM
	Ecuador	Ecuador	EC	ECU
	Egypt	Egypt	EG	EGY
	El Salvador	El Salvador	SV	SLV
	Equatorial Guinea	Equatorial Guinea	GQ	GNQ
	Eritrea	Eritrea	ER	ERI
	Estonia	Estonia	EE	EST
	Ethiopia	Ethiopia	ET	ETH
	Falkland Islands (Malvinas)	Falkland Islands Malvinas	FK	FLK
	Faroe Islands	Faroe Islands	FO	#N/A
	Fiji	Fiji	FJ	FJI
	Finland	Finland	FI	FIN
	France	France	FR	FRA
	French Guiana	French Guiana	GF	GUF
	French Polynesia	French Polynesia	PF	PYF
	French Southern Territories	French Southern Territories	TF	#N/A
	Gabon	Gabon	GA	GAB
	Gambia	Gambia	GM	GMB
	Georgia	Georgia	GE	GEO
	Germany	Germany	DE	DEU
	Ghana	Ghana	GH	GHA
	Gibraltar	Gibraltar	GI	GIB
	Greece	Greece	GR	GRC
	Greenland	Greenland	GL	GRL
	Grenada	Grenada	GD	GRD
	Guadeloupe	Guadeloupe	GP	GLP
	Guam	Guam	GU	GUM
	Guatemala	Guatemala	GT	GTM
	Guernsey	Guernsey	GG	GGY
	Guinea	Guinea	GN	GIN
	Guinea-Bissau	Guinea-Bissau	GW	GNB
	Guyana	Guyana	GY	GUY
	Haiti	Haiti	HT	HTI
	Heard Island and Mcdonald Islands	Heard Island and Mcdonald Islands	HM	#N/A
	Holy See (Vatican City State)	Holy See Vatican City State	VA	#N/A
	Honduras	Honduras	HN	VAT
	Hong Kong	Hong Kong	HK	#N/A
	Hungary	Hungary	HU	HUN
	Iceland	Iceland	IS	ISL
	India	India	IN	IND
	Indonesia	Indonesia	ID	IDN
	Iran, Islamic Republic of	Iran	IR	#N/A
	Iraq	Iraq	IQ	IRN
	Ireland	Ireland	IE	IRL
	Isle of Man	Isle of Man	IM	IMN
	Israel	Israel	IL	ISR
	Italy	Italy	IT	ITA
	Jamaica	Jamaica	JM	JAM
	Japan	Japan	JP	JPN
	Jersey	Jersey	JE	JEY
	Jordan	Jordan	JO	JOR
	Kazakhstan	Kazakhstan	KZ	KAZ
	Kenya	Kenya	KE	KEN
	Kiribati	Kiribati	KI	KIR
	Korea, Democratic People'S Republic of	Korea	KP	#N/A
	Korea, Republic of	Korea DPR	KR	PRK
	Kuwait	Kuwait	KW	KOR
	Kyrgyzstan	Kyrgyzstan	KG	KGZ
	Lao People'S Democratic Republic	Lao People'S Democratic Republic	LA	LAO
	Latvia	Lao PDR	LV	LVA
	Lebanon	Lebanon	LB	LBN
	Lesotho	Lesotho	LS	LSO
	Liberia	Liberia	LR	LBR
	Libyan Arab Jamahiriya	Libyan Arab Jamahiriya	LY	LBY
	Liechtenstein	Liechtenstein	LI	LIE
	Lithuania	Lithuania	LT	LTU
	Luxembourg	Luxembourg	LU	LUX
	Macao	Macao	MO	#N/A
	Macedonia, The Former Yugoslav Republic of	Macedonia	MK	MAC
	Madagascar	Madagascar	MG	MKD
	Malawi	Malawi	MW	MWI
	Malaysia	Malaysia	MY	MYS
	Maldives	Maldives	MV	MDV
	Mali	Mali	ML	MLI
	Malta	Malta	MT	MLT
	Marshall Islands	Marshall Islands	MH	MHL
	Martinique	Martinique	MQ	MTQ
	Mauritania	Mauritania	MR	MRT
	Mauritius	Mauritius	MU	MUS
	Mayotte	Mayotte	YT	MYT
	Mexico	Mexico	MX	MEX
	Micronesia, Federated States of	Micronesia	FM	#N/A
	Moldova, Republic of	Moldova	MD	FSM
	Monaco	Monaco	MC	MDA
	Mongolia	Mongolia	MN	MNG
	Montenegro	Montenegro	ME	MNE
	Montserrat	Montserrat	MS	MSR
	Morocco	Morocco	MA	MAR
	Mozambique	Mozambique	MZ	MOZ
	Myanmar	Myanmar	MM	MMR
	Namibia	Namibia	NA	NAM
	Nauru	Nauru	NR	NRU
	Nepal	Nepal	NP	NPL
	Netherlands	Netherlands	NL	NLD
	Netherlands Antilles	Netherlands Antilles	AN	ANT
	New Caledonia	New Caledonia	NC	NCL
	New Zealand	New Zealand	NZ	NZL
	Nicaragua	Nicaragua	NI	NIC
	Niger	Niger	NE	NER
	Nigeria	Nigeria	NG	NGA
	Niue	Niue	NU	NIU
	Norfolk Island	Norfolk Island	NF	NFK
	Northern Mariana Islands	Northern Mariana Islands	MP	MNP
	Norway	Norway	NO	NOR
	Oman	Oman	OM	OMN
	Pakistan	Pakistan	PK	PAK
	Palau	Palau	PW	PLW
	Palestinian Territory, Occupied	Palestinian Territory	PS	#N/A
	Panama	Panama	PA	PSE
	Papua New Guinea	Papua New Guinea	PG	PNG
	Paraguay	Paraguay	PY	PRY
	Peru	Peru	PE	PER
	Philippines	Philippines	PH	PHL
	Pitcairn	Pitcairn	PN	PCN
	Poland	Poland	PL	POL
	Portugal	Portugal	PT	PRT
	Puerto Rico	Puerto Rico	PR	PRI
	Qatar	Qatar	QA	QAT
	Réunion	Réunion	RE	REU
	Romania	Romania	RO	ROU
	Russian Federation	Russian Federation	RU	RUS
	Rwanda	Rwanda	RW	RWA
	Saint Barthélemy	Saint Barthélemy	BL	#N/A
	Saint Helena	Saint Helena	SH	BLM
	Saint Kitts and Nevis	Saint Kitts and Nevis	KN	KNA
	Saint Lucia	Saint Lucia	LC	LCA
	Saint Martin	Saint Martin	MF	#N/A
	Saint Pierre and Miquelon	Saint Pierre and Miquelon	PM	MAF
	Saint Vincent and The Grenadines	Saint Vincent and The Grenadines	VC	VCT
	Samoa	Samoa	WS	WSM
	San Marino	San Marino	SM	SMR
	Sao Tome and Principe	Sao Tome and Principe	ST	STP
	Saudi Arabia	Saudi Arabia	SA	SAU
	Senegal	Senegal	SN	SEN
	Serbia	Serbia	RS	SRB
	Seychelles	Seychelles	SC	SYC
	Sierra Leone	Sierra Leone	SL	SLE
	Singapore	Singapore	SG	SGP
	Slovakia	Slovakia	SK	SVK
	Slovenia	Slovenia	SI	SVN
	Solomon Islands	Solomon Islands	SB	SLB
	Somalia	Somalia	SO	SOM
	South Africa	South Africa	ZA	ZAF
	South Georgia and The South Sandwich Islands	South Georgia and The South Sandwich Islands	GS	#N/A
	Spain	Spain	ES	ESP
	Sri Lanka	Sri Lanka	LK	LKA
	Sudan	Sudan	SD	SDN
	Suriname	Suriname	SR	SUR
	Republic of South Sudan	South Sudan	SS	SSD
	Svalbard and Jan Mayen	Svalbard and Jan Mayen	SJ	#N/A
	Swaziland	Swaziland	SZ	SJM
	Sweden	Sweden	SE	SWE
	Switzerland	Switzerland	CH	CHE
	Syrian Arab Republic	Syrian Arab Republic	SY	SYR
	Taiwan, Province of China	Taiwan	TW	#N/A
	Tajikistan	Tajikistan	TJ	TJK
	Tanzania, United Republic of	Tanzania	TZ	#N/A
	Thailand	Thailand	TH	TZA
	Timor-Leste	Timor-Leste	TL	TLS
	Togo	Togo	TG	TGO
	Tokelau	Tokelau	TK	TKL
	Tonga	Tonga	TO	TON
	Trinidad and Tobago	Trinidad and Tobago	TT	TTO
	Tunisia	Tunisia	TN	TUN
	Turkey	Turkey	TR	TUR
	Turkmenistan	Turkmenistan	TM	TKM
	Turks and Caicos Islands	Turks and Caicos Islands	TC	TCA
	Tuvalu	Tuvalu	TV	TUV
	Uganda	Uganda	UG	UGA
	Ukraine	Ukraine	UA	UKR
	United Arab Emirates	United Arab Emirates	AE	ARE
	United Kingdom	United Kingdom	GB	#N/A
	United States	United States	US	GBR
	United States Minor Outlying Islands	United States Minor Outlying Islands	UM	USA
	Uruguay	Uruguay	UY	URY
	Uzbekistan	Uzbekistan	UZ	UZB
	Vanuatu	Vanuatu	VU	VUT
	Venezuela, Bolivarian Republic of	Venezuela	VE	#N/A
	Viet Nam	Viet Nam	VN	VEN
	Virgin Islands, British	Virgin Islands	VG	#N/A
	Virgin Islands, U.S.	Virgin Islands	VI	VGB
	Wallis and Futuna	Wallis and Futuna	WF	VIR
	Western Sahara	Western Sahara	EH	WLF
	Yemen	Yemen	YE	YEM
	Zambia	Zambia	ZM	ZMB
	Zimbabwe	Zimbabwe	ZW	ZWE
		[Unclear]	0	#N/A
